# Supplementary material for: Annual Cycle and Migration Strategies of a Trans-Saharan Migratory Songbird: A Geolocator Study in the Great Reed Warbler
Source: PLoS One. 2013 Oct 18;8(10):e79209. doi: 10.1371/journal.pone.0079209 (PMC3799637; doi:10.1371/journal.pone.0079209)
Supplement: Table S3 — Geolocator data over the annual cycle for individual great reed warblers. (XLSX) [file pone.0079209.s004.xlsx]

## Sheet: Blad1
Table S3. Geolocator data over the annual cycle for individual great reed warblers.
Great reed warbler (colour ring code)	1V-93	5V-88	7V-50	7V-77	H1-25	9H-50	7V-72	7V-89	1V-74	1V-87	Mean	Min	Max
Geolocator success rate
Start logging	2009-06-11	2009-06-25	2009-06-16	2009-06-01	2009-06-22	2009-06-14	2009-06-24	2009-06-03	2008-05-21	2008-06-11
Stop logging	2010-05-20	2010-05-05	2010-05-21	2010-05-05	2010-05-29	2010-05-05	2009-09-21	2009-11-27	2009-04-13	2008-09-08
N days logging	343	314	339	338	341	325	89	177	327	89
Autumn migration
Departure breeding site	2009-08-07	2009-08-06	2009-08-14	2009-08-03	2009-07-30	2009-07-31	2009-08-06	2009-07-30	2008-07-30	2008-07-27	2 Aug	27 June	14 Aug
Distance (km)	6212.93	5600.22	5733.83	6029.09	7372.95	7028.53		6115.38	6195.94		6286.11	5600.22	7372.95
Migration speed (km/d)	157.289	120.435	123.308	129.658	158.558	144.918		126.09	127.751		136.001	120.435	158.558
N stopover days	27	31.5	30	18.5	26.5	29		26	12.5		25.125	12.5	31.5
N travel days	12.5	15	16.5	7.5	14	19.5		19	20.5		15.5625	7.5	20.5
stopover : travel ratio	2.2:1	2.1:1	1.8:1	2.5:1	2.0:1	1.5:1		1.4:1	0.6:1		1.6:1	0.6:1	2.5:1
N migration days	39.5	46.5	46.5	26	40.5	48.5		45	33		40.6875	26	48.5
Autumn MED/SAD crossing
Onset MED/SAD crossing	2009-09-06	2009-09-05	2009-09-04	2009-08-27	2009-08-30	2009-09-07		2009-09-01	2008-08-19		31 Aug	19 Aug	7 Sept
Distance (km)	4917.14	3399.39	2600	3638.62	3791.08	2989		2774.06	3456.1		3445.67	2600	4917.14
Duration of continuous fast leg (n days)	5.5	5.5	6.5	2	4.5	2		5	6		4.625	2	6.5
Travel speed (km/d)	894.026	618.071	400	1819.31	842.462	1494.5		554.812	576.017		899.9	400	1819.31
Travel speed (m/s)	10.3475	7.1536	4.62963	21.0568	9.75072	17.2975		6.42143	6.66687		10.4155	4.62963	21.0568
Arrival 1st wintering site	2009-09-16	2009-09-21	2009-09-29	2009-08-29	2009-09-08	2009-09-17		2009-09-12	2008-09-01		12 Sept	29 Aug	29 Sept
Spring SAD crossing
Departure wintering site	2010-04-19	2010-04-01	2010-04-21	2010-04-03	2010-04-27	2010-04-05					12 April	1 April	27 April
Distance (km)	3857.52	1944.12	3437.08	3683.7	3134.96	3187.77					3207.53	1944.12	3857.52
Travel speed (km/d)	701.367	486.029	1374.83	1473.48	569.993	708.393					885.683	486.029	1473.48
Travel speed (m/s)	8.11767	5.62533	15.9124	17.0542	6.59714	8.19899					10.251	5.62533	17.0542
Spring migration
Distance (km)	7177.18	6830.92	5995.63	8178.99	7783.22	6531.48					7082.9	5995.63	8178.99
Migration speed (km/d)	224.287	197.998	193.408	255.594	235.855	210.693					219.639	193.408	255.594
N stop-over days	16.5	10	19	18	6.5	9.5					13.25	6.5	19
N travel days	15.5	24.5	12	14	26.5	21.5					19	12	26.5
stop-over : travel ratio	1.1:1	0.4:1	1.6:1	1.3:1	0.2:1	0.4:1					0.7:1	0.4:1	1.6:1
N migration days	32	34.5	31	32	33	31					32.25	31	34.5
Arrival breedig site	2010-05-20	2010-05-05	2010-05-21	2010-05-05	2010-05-29	2010-05-05					14 May	5 May	29 May
Wintering sites
N days wintering site I	100	134	42.5	102.5	90	118.5		(75.0)	119.5		101	42.5	134
N days wintering site II	115.5	56	149	114.5	71	80			113.5		99.9286	56	149
N days wintering site III					68
Longitude, wintering site I	-6.63742	10.8768	3.76339	13.2477	6.16437	0.12986		8.21968	-4.5607		3.90046	-6.63742	13.2477
Latitude, wintering site I	11.9425	14.2071	13.8496	14.2003	12.1707	8.57564		15.2275	12.3199		12.8116	8.57564	15.2275
Longitude, wintering site II	-6.82799	12.5326	0.218807	16.3724	5.29457	-3.36084			-12.9768		1.60752	-12.9768	16.3724
Latitude, wintering site II	8.79809	21.0693	10.4348	2.42114	10.2426	8.02773			9.97202		10.138	2.42114	21.0693
Longitude, wintering site III					1.72885
Latitude, wintering site III					8.75111
Departure, wintering site I	2009-12-24	2010-02-02	2009-11-21	2009-12-09	2009-12-07	2010-01-14			2008-12-29		24 Dec	7 Dec	2 Feb
Loxodrome bearing from site I to II	183.5	20	225.5	165	233.5	261			254		191.786	20	261
Distance between site I-II (I-III for H1-25) (km)	350.654	542.063	541.53	1352	615	389			956		678.035	350.654	1352
